# Supplementary material for: Dual Targeting Ligands—Histamine H3 Receptor Ligands with Monoamine Oxidase B Inhibitory Activity—In Vitro and In Vivo Evaluation
Source: Pharmaceutics. 2022 Oct 13;14(10):2187. doi: 10.3390/pharmaceutics14102187 (PMC9607599; doi:10.3390/pharmaceutics14102187)
Supplement: Supplementary file 1 [file pharmaceutics-14-02187-s001.zip]

Archive with 2 entries (2 files):
- Supplementary S1_Table S1.pdf
- Supplementary S2.pdf
